# Supplementary material for: Buried treasure—marine turtles do not ‘disguise’ or ‘camouflage’ their nests but avoid them and create a decoy trail
Source: R Soc Open Sci. 2020 May 13;7(5):200327. doi: 10.1098/rsos.200327 (PMC7277256; doi:10.1098/rsos.200327)
Supplement: Hawksbill nesting data [file RSOS200327supp2.xlsx]

## Sheet: hawksbill_respiration_rate
year	beach	l_tag	r_tag	phase	CCL	CCW	breaths_per_minute
2017	Hermitage	TT1067	TT1065	excavation	26	86	1.79
2017	Hermitage	WS5667	WS6370	excavation	15	80	1.32
2017	Hermitage	TT3726	TT3727	excavation	12	77	1.76
2017	Campbleton	TT2113	TT2159	excavation	28	86	4.06
2017	Hermitage	TT2172	T2171	excavation	4	80	1.44
2017	Campbleton	WS5605	WS5680	excavation	19	85	2.4
2017	Hermitage	WS4922	WS4980	excavation	1	85	5.74
2017	Hermitage	TT3728	TT3738	excavation	6	77.5	1.12
2017	Campbleton	TT1021	TT1022	excavation	5	73.5	2.21
2017	Hermitage	TT 1026	TT1027	excavation	26	92	5.8
2017	Campbleton	TT0598	TT0957	excavation	16	79	2.49
2017	Hermitage	TT2167	TT3741	excavation	24	83	2.94
2017	Hermitage	TT1067	TT1065	excavation	22	88	3.42
2017	Hermitage	TT2132	WS6359	excavation	14	82.5	3.25
2017	Campbleton	TT2156	TT2155	excavation	24	88.5	1.28
2017	Hermitage	TT3732	TT3731	excavation	16	83	1.87
2017	Hermitage	WS6327	WS6320	excavation	18	81	4.69
2017	Campbleton	TT2113	TT2159	excavation	30	90	2.18
2017	Campbleton	TT3717	TT3739	excavation	18	77	2.61
2017	Hermitage	TT3728	TT3738	excavation	3	73	2.12
2017	Hermitage	TT3451	TT3453	excavation	27	82	2.43
2017	Campbleton	TT3498	TT3497	excavation	2	72	1.54
2017	Campbleton	TT0958	TT0957	excavation	1	85	5.21
2017	Hermitage	TT3452	TT2154	excavation	22	84	1.21
2017	Hermitage	TT3458	TT3455	excavation	29	88	4.04
2017	Hermitage	TT1026	TT1027	excavation	25	87	3.72
2017	Campbleton	TT2175	TT2157	excavation	12	81	4.32
2017	Campbleton	TT2156	TT2155	excavation	21	86	2.37
2017	Hermitage	TT1064	TT1063	excavation	14	72	1.42
2017	Hermitage	TT2153	TT0999	excavation	8	78	4.75
2017	Campbleton	WS5687	WS5694	excavation	25	81	2.73
2017	Hermitage	TT0903	TT0904	excavation	23	80	4.97
2017	Campbleton	WS4954	TT3495	excavation	24	82	4.58
2017	Campbleton	WS5605	WS5680	excavation	21	83	4.42
2017	Hermitage	WS4978	WS4929	excavation	11	76	6.19
2017	Hermitage	TT3466	TT3461	excavation	18	79	1.07
2017	Campbleton	TT3486	TT3485	excavation	7	74	5.6
2018	Hermitage	TT5374	TT5375	excavation	17	76	1.85
2018	Campbleton	WS5660	WS6348	excavation	22	83	1.02
2018	Hermitage	WS4985	TT2179	excavation	22	81	2.69
2018	Hermitage	TT5374	TT5375	excavation	17	76	3.01
2018	Hermitage	TT3402	TT3457	excavation	23	81	3.59
2018	Hermitage	TT0978	TT0977	excavation	18	79	2.24
2018	Hermitage	TT3416	TT3417	excavation	10	78.5	2.03
2018	Campbleton	WS6397	WS6398	excavation	14	76	3.67
2017	Campbleton	WS6349	WS6350	excavation	8	78	3.28
2017	Hermitage	TT3718	TT3744	excavation	22	83	2.02
2017	Hermitage	WS6317	WS6318	excavation	8	77	1.45
2017	Hermitage	WS4922	WS4980	excavation	24	84	2.68
2018	Hermitage	WS4985	TT2179	excavation	22	81	5.83
2018	Campbleton	TT1076	WS4903	excavation	19	80	3.42
2017	Hermitage	TT0145	TT4082	laying	24	91	1.85
2017	Campbleton	TT3728	TT3738	laying	4	74	2.31
2017	Hermitage	TT1067	TT1065	laying	26	86	3.25
2017	Hermitage	WS5667	WS6370	laying	15	80	1.68
2017	Hermitage	TT3726	TT3727	laying	12	77	4.14
2017	Campbleton	WS5692	TT0982(OLD)/TT2151(NEW)	laying	28	85	1.89
2017	Hermitage	TT2162	TT3734	laying	16	83	2.13
2017	Campbleton	TT3717	TT3739	laying	16	75	2.48
2017	Campbleton	TT2113	TT2159	laying	28	86	5.33
2017	Hermitage	TT2172	T2171	laying	4	80	1.11
2017	Campbleton	WS5605	WS5680	laying	19	85	2.16
2017	Hermitage	TT3728	TT3738	laying	6	77.5	2.34
2017	Campbleton	WS6349	WS6350	laying	8	78	1.5
2017	Hermitage	TT0942	TT1004	laying	29	86	1.96
2017	Campbleton	TT1021	TT1022	laying	5	73.5	2.04
2017	Hermitage	TT 1026	TT1027	laying	26	92	2.29
2017	Campbleton	TT0598	TT0957	laying	16	79	1.6
2017	Hermitage	TT2167	TT3741	laying	24	83	3.01
2017	Hermitage	TT3718	TT3744	laying	18	83	1.41
2017	Hermitage	TT1067	TT1065	laying	22	88	1.68
2017	Hermitage	TT2132	WS6359	laying	14	82.5	3.37
2017	Campbleton	TT2156	TT2155	laying	24	88.5	1.22
2017	Hermitage	WS6354	WS6353	laying	20	81	1.64
2017	Hermitage	TT3732	TT3731	laying	16	83	1.58
2017	Hermitage	WS6327	WS6320	laying	18	81	1.44
2017	Campbleton	TT1082	TT1083	laying	32	85.5	2.42
2017	Campbleton	TT2113	TT2159	laying	30	90	4.84
2017	Campbleton	TT3717	TT3739	laying	18	77	2.45
2017	Hermitage	TT3728	TT3738	laying	3	73	2.34
2017	Hermitage	TT3451	TT3453	laying	27	82	2.53
2017	Campbleton	TT3498	TT3497	laying	2	72	2.94
2017	Campbleton	TT0958	TT0957	laying	1	85	3.92
2017	Hermitage	TT3452	TT2154	laying	22	84	1.74
2017	Hermitage	TT0942	TT1004	laying	31	87	1.03
2017	Hermitage	TT3458	TT3455	laying	29	88	2.36
2017	Hermitage	TT1026	TT1027	laying	25	87	1.28
2017	Campbleton	TT2175	TT2157	laying	12	81	1.42
2017	Hermitage	TT3718	TT3744	laying	22	83	0.87
2017	Campbleton	TT2156	TT2155	laying	21	86	0.95
2017	Hermitage	TT1064	TT1063	laying	14	72	2.03
2017	Hermitage	TT2153	TT0999	laying	8	78	1.8
2017	Campbleton	WS5687	WS5694	laying	25	81	1.42
2017	Hermitage	WS6317	WS6318	laying	8	77	1.85
2017	Hermitage	TT3473	TT3472	laying	8	84	0.59
2017	Hermitage	TT0903	TT0904	laying	23	80	3.05
2017	Campbleton	WS4954	TT3495	laying	24	82	2
2017	Hermitage	WS4922	WS4980	laying	24	84	2.31
2017	Campbleton	WS5605	WS5680	laying	21	83	2.45
2017	Hermitage	TT3492	TT3481	laying	8	79	0.66
2017	Hermitage	WS4978	WS4929	laying	11	76	4.07
2017	Hermitage	WS6353	WS6354	laying	23	77	1.54
2017	Hermitage	TT3466	TT3461	laying	18	79	1.51
2017	Campbleton	WS4954	TT3495	laying	22	81	1.66
2017	Campbleton	TT3486	TT3485	laying	7	74	3.3
2017	Hermitage	TT0145	TT4082	refilling	24	91	4.67
2017	Campbleton	TT3728	TT3738	refilling	4	74	2.26
2017	Hermitage	TT1067	TT1065	refilling	26	86	3.86
2017	Hermitage	WS5667	WS6370	refilling	15	80	1.06
2017	Hermitage	TT2175	TT2174	refilling	16	81	3.58
2017	Campbleton	WS5692	TT0982(OLD)/TT2151(NEW)	refilling	28	85	1.04
2017	Hermitage	TT2162	TT3734	refilling	16	83	3.22
2017	Campbleton	TT3717	TT3739	refilling	16	75	2.1
2017	Campbleton	TT2113	TT2159	refilling	28	86	5.05
2017	Hermitage	TT2172	T2171	refilling	4	80	2.29
2017	Campbleton	WS5605	WS5680	refilling	19	85	3.76
2017	Campbleton	WS6349	WS6350	refilling	8	78	4.5
2017	Hermitage	TT0942	TT1004	refilling	29	86	2.14
2017	Campbleton	TT1021	TT1022	refilling	5	73.5	2.03
2017	Hermitage	TT 1026	TT1027	refilling	26	92	7.78
2017	Campbleton	TT0598	TT0957	refilling	16	79	3.15
2017	Hermitage	TT2167	TT3741	refilling	24	83	3.76
2017	Hermitage	TT3769	TT3770	refilling	9	81	3.86
2017	Hermitage	TT3718	TT3744	refilling	18	83	2.92
2017	Hermitage	TT1067	TT1065	refilling	22	88	3.61
2017	Hermitage	TT2132	WS6359	refilling	14	82.5	3.51
2017	Campbleton	TT2156	TT2155	refilling	24	88.5	1.16
2017	Hermitage	WS6354	WS6353	refilling	20	81	2.74
2017	Hermitage	TT3732	TT3731	refilling	16	83	2.47
2017	Hermitage	WS6327	WS6320	refilling	18	81	5.16
2017	Campbleton	TT1082	TT1083	refilling	32	85.5	4.47
2017	Campbleton	TT2113	TT2159	refilling	30	90	3.95
2017	Campbleton	TT3717	TT3739	refilling	18	77	0.92
2017	Hermitage	TT3728	TT3738	refilling	3	73	1.18
2017	Hermitage	TT3451	TT3453	refilling	27	82	4.6
2017	Campbleton	TT3498	TT3497	refilling	2	72	3.21
2017	Campbleton	TT0958	TT0957	refilling	1	85	7.91
2017	Hermitage	TT3452	TT2154	refilling	22	84	0.91
2017	Hermitage	TT0942	TT1004	refilling	31	87	0.5
2017	Hermitage	TT3458	TT3455	refilling	29	88	4.14
2017	Hermitage	TT1026	TT1027	refilling	25	87	3.04
2017	Campbleton	TT2175	TT2157	refilling	12	81	4.2
2017	Hermitage	TT3718	TT3744	refilling	22	83	1.6
2017	Campbleton	TT2156	TT2155	refilling	21	86	2.1
2017	Hermitage	TT1064	TT1063	refilling	14	72	2.43
2017	Hermitage	TT2153	TT0999	refilling	8	78	4.05
2017	Campbleton	WS5687	WS5694	refilling	25	81	2.33
2017	Hermitage	WS6317	WS6318	refilling	8	77	1.78
2017	Hermitage	TT3473	TT3472	refilling	8	84	2.62
2017	Hermitage	TT0903	TT0904	refilling	23	80	5.14
2017	Campbleton	WS4954	TT3495	refilling	24	82	2.81
2017	Hermitage	WS4922	WS4980	refilling	24	84	2.22
2017	Campbleton	WS5605	WS5680	refilling	21	83	4.82
2017	Hermitage	TT3492	TT3481	refilling	8	79	1.2
2017	Hermitage	WS4978	WS4929	refilling	11	76	5.4
2017	Hermitage	WS6353	WS6354	refilling	23	77	1.42
2017	Hermitage	TT3466	TT3461	refilling	18	79	1.24
2017	Campbleton	WS4954	TT3495	refilling	22	81	0.91
2017	Campbleton	TT3486	TT3485	refilling	7	74	3.77
2017	Hermitage	TT0145	TT4082	sand-scattering	24	91	3.86
2017	Campbleton	TT3728	TT3738	sand-scattering	4	74	1.43
2017	Hermitage	TT1067	TT1065	sand-scattering	26	86	2.43
2017	Hermitage	WS5667	WS6370	sand-scattering	15	80	1.81
2017	Campbleton	WS5692	TT0982(OLD)/TT2151(NEW)	sand-scattering	28	85	2.64
2017	Hermitage	TT2162	TT3734	sand-scattering	16	83	3.18
2017	Campbleton	TT3717	TT3739	sand-scattering	16	75	4.36
2017	Campbleton	TT2113	TT2159	sand-scattering	28	86	5.25
2017	Hermitage	TT2172	T2171	sand-scattering	4	80	2.89
2017	Campbleton	WS5605	WS5680	sand-scattering	19	85	2.98
2017	Campbleton	WS6349	WS6350	sand-scattering	8	78	1.85
2017	Campbleton	TT1021	TT1022	sand-scattering	5	73.5	2.23
2017	Hermitage	TT 1026	TT1027	sand-scattering	26	92	6.92
2017	Campbleton	TT0598	TT0957	sand-scattering	16	79	2.67
2017	Hermitage	TT2167	TT3741	sand-scattering	24	83	2.23
2017	Hermitage	TT3769	TT3770	sand-scattering	9	81	2.59
2017	Hermitage	TT3718	TT3744	sand-scattering	18	83	3.02
2017	Hermitage	TT1067	TT1065	sand-scattering	22	88	3.45
2017	Hermitage	TT2132	WS6359	sand-scattering	14	82.5	3.51
2017	Campbleton	TT2156	TT2155	sand-scattering	24	88.5	1.08
2017	Hermitage	WS6354	WS6353	sand-scattering	20	81	1.93
2017	Hermitage	TT3732	TT3731	sand-scattering	16	83	2.37
2017	Hermitage	WS6327	WS6320	sand-scattering	18	81	4.09
2017	Campbleton	TT1082	TT1083	sand-scattering	32	85.5	3.81
2017	Campbleton	TT2113	TT2159	sand-scattering	30	90	5.33
2017	Campbleton	TT3717	TT3739	sand-scattering	18	77	1.55
2017	Hermitage	TT3728	TT3738	sand-scattering	3	73	1.86
2017	Hermitage	TT3451	TT3453	sand-scattering	27	82	3.58
2017	Campbleton	TT3498	TT3497	sand-scattering	2	72	2.26
2017	Campbleton	TT0958	TT0957	sand-scattering	1	85	5.47
2017	Hermitage	TT3452	TT2154	sand-scattering	22	84	1.48
2017	Hermitage	TT0942	TT1004	sand-scattering	31	87	1.9
2017	Hermitage	TT3458	TT3455	sand-scattering	29	88	1.98
2017	Hermitage	TT1026	TT1027	sand-scattering	25	87	1.25
2017	Campbleton	TT2175	TT2157	sand-scattering	12	81	2.75
2017	Hermitage	TT3718	TT3744	sand-scattering	22	83	2.62
2017	Campbleton	TT2156	TT2155	sand-scattering	21	86	1.32
2017	Hermitage	TT1064	TT1063	sand-scattering	14	72	4.46
2017	Hermitage	TT2153	TT0999	sand-scattering	8	78	5.67
2017	Campbleton	WS5687	WS5694	sand-scattering	25	81	3.46
2017	Hermitage	WS6317	WS6318	sand-scattering	8	77	1.3
2017	Hermitage	TT3473	TT3472	sand-scattering	8	84	2.7
2017	Hermitage	TT0903	TT0904	sand-scattering	23	80	4.01
2017	Campbleton	WS4954	TT3495	sand-scattering	24	82	2.29
2017	Hermitage	WS4922	WS4980	sand-scattering	24	84	1.63
2017	Campbleton	WS5605	WS5680	sand-scattering	21	83	2.52
2017	Hermitage	TT3492	TT3481	sand-scattering	8	79	1.58
2017	Hermitage	WS4978	WS4929	sand-scattering	11	76	4.21
2017	Hermitage	WS6353	WS6354	sand-scattering	23	77	1.11
2017	Hermitage	TT3466	TT3461	sand-scattering	18	79	1.39
2017	Campbleton	WS4954	TT3495	sand-scattering	22	81	1.5
2017	Campbleton	TT3486	TT3485	sand-scattering	7	74	4.48
2017	Campbleton	TT3717	TT3739	excavation	16	75	0.93
2017	Hermitage	TT0942	TT1004	excavation	29	86	3.42
2017	Hermitage	WS6354	WS6353	excavation	20	81	2.83
2017	Campbleton	TT1082	TT1083	excavation	32	85.5	4.8
2017	Hermitage	TT0942	TT1004	excavation	31	87	1.3
2017	Hermitage	TT3473	TT3472	excavation	8	84	2.71
2018	Hermitage	TT5352	TT5353	laying	25	89	2.04
2018	Hermitage	WS4985	TT2179	laying	22	81	1.79
2018	Hermitage	WS5683	WS5677	laying	28	82	2.08
2018	Hermitage	TT5374	TT5375	laying	17	76	1.17
2018	Campbleton	TT1085	TT2518	laying	13	80.4	2.59
2018	Hermitage	TT5355	TT5354	laying	22	86.2	1.15
2018	Campbleton	WS5660	WS6348	laying	22	83	1.85
2018	Hermitage	TT1051	WS4999	laying	24	83	1.04
2018	Hermitage	WS4985	TT2179	laying	22	81	1.69
2018	Hermitage	WS5673	WS5677	laying	25	80	1.76
2018	Hermitage	TT5374	TT5375	laying	17	76	1.76
2018	Campbleton	TT1085	TT2518	laying	13	80.4	2.4
2018	Hermitage	TT3402	TT3457	laying	23	81	1.69
2018	Campbleton	TT1076	WS4903	laying	19	80	3.51
2018	Campbleton	TT5590	TT5389	laying	18	76	3.33
2018	Hermitage	TT0978	TT0977	laying	18	79	1.91
2018	Hermitage	TT3416	TT3417	laying	10	78.5	2.8
2018	Campbleton	WS5660	WS6348	laying	22	83	1.92
2018	Campbleton	WS6397	WS6398	laying	14	76	1.24
2018	Hermitage	TT2533	TT2540	laying	30	88	1.56
2018	Hermitage	TT5352	TT5353	refilling	25	89	0.98
2018	Hermitage	WS4985	TT2179	refilling	22	81	3.88
2018	Hermitage	TT5374	TT5375	refilling	17	76	1.25
2018	Campbleton	TT1085	TT2518	refilling	13	80.4	3.57
2018	Hermitage	TT5355	TT5354	refilling	22	86.2	1.03
2018	Campbleton	WS5660	WS6348	refilling	22	83	2.01
2018	Hermitage	TT1051	WS4999	refilling	24	83	1.36
2018	Hermitage	WS4985	TT2179	refilling	22	81	1.95
2018	Hermitage	WS5673	WS5677	refilling	25	80	3.45
2018	Hermitage	TT5374	TT5375	refilling	17	76	3.01
2018	Campbleton	TT1085	TT2518	refilling	13	80.4	3.22
2018	Hermitage	TT3402	TT3457	refilling	23	81	3.05
2018	Campbleton	TT1076	WS4903	refilling	19	80	4.49
2018	Campbleton	TT5590	TT5389	refilling	18	76	3.35
2018	Hermitage	TT0978	TT0977	refilling	18	79	4.09
2018	Hermitage	TT3416	TT3417	refilling	10	78.5	3.46
2018	Campbleton	WS5660	WS6348	refilling	22	83	1.79
2018	Campbleton	WS6397	WS6398	refilling	14	76	2.45
2018	Hermitage	TT2533	TT2540	refilling	30	88	5.48
2018	Campbleton	TT5377	TT1081	refilling	25	84.5	4.02
2018	Hermitage	TT5352	TT5353	sand-scattering	25	89	1.65
2018	Hermitage	WS4985	TT2179	sand-scattering	22	81	3.11
2018	Hermitage	WS5683	WS5677	sand-scattering	28	82	3.97
2018	Hermitage	TT5374	TT5375	sand-scattering	17	76	1.83
2018	Campbleton	TT1085	TT2518	sand-scattering	13	80.4	3.04
2018	Hermitage	TT5355	TT5354	sand-scattering	22	86.2	1.2
2018	Hermitage	TT1051	WS4999	sand-scattering	24	83	1.75
2018	Hermitage	WS4985	TT2179	sand-scattering	22	81	3.61
2018	Hermitage	WS5673	WS5677	sand-scattering	25	80	3.93
2018	Hermitage	TT5374	TT5375	sand-scattering	17	76	2.87
2018	Campbleton	TT1085	TT2518	sand-scattering	13	80.4	3.33
2018	Hermitage	TT3402	TT3457	sand-scattering	23	81	3.76
2018	Campbleton	TT1076	WS4903	sand-scattering	19	80	3.35
2018	Campbleton	TT5590	TT5389	sand-scattering	18	76	3
2018	Hermitage	TT0978	TT0977	sand-scattering	18	79	2.6
2018	Hermitage	TT3416	TT3417	sand-scattering	10	78.5	3.55
2018	Campbleton	WS5660	WS6348	sand-scattering	22	83	2.33
2018	Campbleton	WS6397	WS6398	sand-scattering	14	76	2.55
2018	Hermitage	TT2533	TT2540	sand-scattering	30	88	1.64
2018	Campbleton	TT5377	TT1081	sand-scattering	25	84.5	4.04

## Sheet: hawksbill_phase_duration
year	beach	left_flipper_tag	right_flipper_tag	phase	duration_secs	CCL	CCW
2018	Campbleton	TT1085	TT2518	laying	1953	19	80.4
2018	Campbleton	TT1085	TT2518	refilling	671	19	80.4
2018	Campbleton	TT1085	TT2518	sand-scattering	1297	19	80.4
2014	Hermitage	TT0963	TT0915	laying	1192	8	89
2014	Hermitage	TT0963	TT0915	refilling	906	8	89
2014	Hermitage	TT0963	TT0915	sand-scattering	852	8	89
2017	Hermitage	WS4978	WS4929	excavation	805	17	76
2017	Hermitage	WS4978	WS4929	laying	928	17	76
2017	Hermitage	WS4978	WS4929	refilling	1110	17	76
2017	Hermitage	WS4978	WS4929	sand-scattering	1481	17	76
2017	Hermitage	TT1064	TT1063	excavation	1436	20	72
2017	Hermitage	TT1064	TT1063	laying	1300	20	72
2017	Hermitage	TT1064	TT1063	refilling	816	20	72
2017	Hermitage	TT1064	TT1063	sand-scattering	1360	20	72
2015	Hermitage	TT2132	WS6359	laying	1385	13	78
2015	Hermitage	TT2132	WS6359	refilling	466	13	78
2015	Hermitage	TT2132	WS6359	sand-scattering	871	13	78
2015	Campbleton	TT0944	TT0938	excavation	1210	20	80
2015	Campbleton	TT0944	TT0938	laying	1340	20	80
2015	Campbleton	TT0944	TT0938	refilling	628	20	80
2015	Campbleton	TT0944	TT0938	sand-scattering	1269	20	80
2015	Hermitage	WS5667	WS6370	laying	1351	24	78
2015	Hermitage	WS5667	WS6370	refilling	816	24	78
2015	Hermitage	WS5667	WS6370	sand-scattering	644	24	78
2015	Hermitage	WS5667	WS6370	excavation	2115	24	78
2014	Hermitage	WS4908	WS4926	laying	965	32	81
2014	Hermitage	WS4908	WS4926	refilling	628	32	81
2014	Hermitage	WS4908	WS4926	sand-scattering	930	32	81
2014	Hermitage	WS4908	WS4926	refilling	989	32	81
2014	Hermitage	WS4908	WS4926	sand-scattering	1486	32	81
2014	Hermitage	WS4908	WS4926	laying	944	32	81
2014	Hermitage	WS4908	WS4926	refilling	880	32	81
2014	Hermitage	WS4908	WS4926	sand-scattering	1710	32	81
2015	Campbleton	na14	-350	refilling	716	27	81
2015	Campbleton	na14	-350	sand-scattering	1422	27	81
2015	Campbleton	WS6391	TT0945	laying	1485	29	93
2015	Campbleton	WS6391	TT0945	refilling	585	29	93
2015	Campbleton	WS6391	TT0945	sand-scattering	1338	29	93
2015	Campbleton	WS6391	TT0945	excavation	424	29	93
2017	Hermitage	TT0145	TT4082	laying	1331	31	91
2017	Hermitage	TT0145	TT4082	refilling	1145	31	91
2017	Hermitage	TT0145	TT4082	sand-scattering	1415	31	91
2018	Hermitage	TT1051	WS4999	laying	1211	31	83
2018	Hermitage	TT1051	WS4999	refilling	883	31	83
2018	Hermitage	TT1051	WS4999	sand-scattering	616	31	83
2018	Hermitage	WS5673	WS5677	laying	786	32	80
2018	Hermitage	WS5673	WS5677	refilling	903	32	80
2018	Hermitage	WS5673	WS5677	sand-scattering	717	32	80
2015	Hermitage	TT2118	TT2115	laying	2014	16	75
2015	Hermitage	TT2118	TT2115	refilling	664	16	75
2015	Hermitage	TT2118	TT2115	sand-scattering	797	16	75
2015	Hermitage	WS4990	WS5000	laying	1783	20	84
2015	Hermitage	WS4990	WS5000	refilling	531	20	84
2015	Hermitage	WS4990	WS5000	sand-scattering	1363	20	84
2015	Hermitage	TT0979	TT0983	excavation	1254	12	77
2015	Hermitage	TT0979	TT0983	laying	1213	12	77
2015	Hermitage	TT0979	TT0983	refilling	1313	12	77
2015	Hermitage	TT0979	TT0983	sand-scattering	838	12	77
2017	Hermitage	WS5667	WS6370	excavation	2047	21	80
2017	Hermitage	WS5667	WS6370	laying	1109	21	80
2017	Hermitage	WS5667	WS6370	refilling	846	21	80
2017	Hermitage	WS5667	WS6370	sand-scattering	794	21	80
2014	Hermitage	WS4978	WS4929	laying	889	11	75
2014	Hermitage	WS4978	WS4929	refilling	933	11	75
2014	Hermitage	WS4978	WS4929	sand-scattering	980	11	75
2015	Hermitage	WS5667	WS6370	refilling	561	20	80
2015	Hermitage	WS5667	WS6370	sand-scattering	924	20	80
2015	Hermitage	TT2103	TT2110	laying	1069	6	74
2015	Hermitage	TT2103	TT2110	refilling	1766	6	74
2015	Hermitage	TT2103	TT2110	sand-scattering	286	6	74
2015	Hermitage	TT2103	TT2110	excavation	909	6	74
2015	Hermitage	TT2113	TT2119	laying	1108	27	85
2015	Hermitage	TT2113	TT2119	refilling	593	27	85
2015	Hermitage	TT2113	TT2119	sand-scattering	1221	27	85
2017	Hermitage	TT1026	TT1027	excavation	999	32	87
2017	Hermitage	TT1026	TT1027	laying	937	32	87
2017	Hermitage	TT1026	TT1027	refilling	690	32	87
2017	Hermitage	TT1026	TT1027	sand-scattering	337	32	87
2018	Campbleton	WS5660	WS6348	laying	1842	29	83
2018	Campbleton	WS5660	WS6348	refilling	636	29	83
2018	Campbleton	WS5660	WS6348	sand-scattering	1080	29	83
2017	Hermitage	TT2132	WS6359	excavation	1458	20	82.5
2017	Hermitage	TT2132	WS6359	laying	1158	20	82.5
2017	Hermitage	TT2132	WS6359	refilling	461	20	82.5
2017	Hermitage	TT2132	WS6359	sand-scattering	956	20	82.5
2014	Hermitage	TT1095	TT1084	refilling	547	33	83
2014	Hermitage	TT1095	TT1084	sand-scattering	973	33	83
2017	Hermitage	TT3473	TT3472	laying	1123	13	84
2017	Hermitage	TT3473	TT3472	refilling	550	13	84
2017	Hermitage	TT3473	TT3472	sand-scattering	846	13	84
2017	Hermitage	TT3473	TT3472	excavation	576	13	84
2014	Hermitage	WS4722	WS4980	refilling	817	31	85.5
2014	Hermitage	WS4722	WS4980	sand-scattering	2036	31	85.5
2015	Hermitage	WS6301	WS5674	excavation	780	10	79
2015	Hermitage	WS6301	WS5674	laying	1075	10	79
2015	Hermitage	WS6301	WS5674	refilling	1057	10	79
2015	Hermitage	WS6301	WS5674	sand-scattering	970	10	79
2017	Campbleton	TT3498	TT3497	excavation	1129	2	72
2017	Campbleton	TT3498	TT3497	laying	776	2	72
2017	Campbleton	TT3498	TT3497	refilling	1084	2	72
2017	Campbleton	TT3498	TT3497	sand-scattering	823	2	72
2015	Hermitage	WS5631	TT0980	laying	1062	13	78
2015	Hermitage	WS5631	TT0980	refilling	290	13	78
2015	Hermitage	WS5631	TT0980	sand-scattering	1720	13	78
2014	Hermitage	TT1021	TT1022	refilling	1560	10	76
2014	Hermitage	TT1021	TT1022	sand-scattering	660	10	76
2015	Campbleton	TT0139	TT0140	excavation	881	31	82
2015	Campbleton	TT0139	TT0140	laying	1081	31	82
2015	Campbleton	TT0139	TT0140	refilling	576	31	82
2015	Campbleton	TT0139	TT0140	sand-scattering	1405	31	82
2018	Campbleton	TT1085	TT2518	laying	1711	19	80.4
2018	Campbleton	TT1085	TT2518	refilling	655	19	80.4
2018	Campbleton	TT1085	TT2518	sand-scattering	1283	19	80.4
2017	Hermitage	TT2162	TT3734	laying	1242	22	83
2017	Hermitage	TT2162	TT3734	refilling	522	22	83
2017	Hermitage	TT2162	TT3734	sand-scattering	1058	22	83
2018	Hermitage	TT0978	TT0977	excavation	536	24	79
2018	Hermitage	TT0978	TT0977	laying	1443	24	79
2018	Hermitage	TT0978	TT0977	refilling	602	24	79
2018	Hermitage	TT0978	TT0977	sand-scattering	1406	24	79
2015	Hermitage	WS5695	WS5693	refilling	903	27	78
2015	Hermitage	WS5695	WS5693	sand-scattering	2136	27	78
2014	Hermitage	TT0914	TT0929	laying	1175	20	90
2014	Hermitage	TT0914	TT0929	refilling	680	20	90
2014	Hermitage	TT0914	TT0929	sand-scattering	1216	20	90
2018	Campbleton	TT5590	TT5389	laying	846	24	76
2018	Campbleton	TT5590	TT5389	refilling	698	24	76
2018	Campbleton	TT5590	TT5389	sand-scattering	780	24	76
2018	Hermitage	TT5355	TT5354	laying	1983	29	86.2
2018	Hermitage	TT5355	TT5354	refilling	466	29	86.2
2018	Hermitage	TT5355	TT5354	sand-scattering	1454	29	86.2
2015	Hermitage	TT2123	TT2117	laying	1490	16	72
2015	Hermitage	TT2123	TT2117	refilling	630	16	72
2015	Hermitage	TT2123	TT2117	sand-scattering	715	16	72
2015	Hermitage	TT2123	TT2117	excavation	2086	16	72
2014	Hermitage	WS4985	WS4944	laying	876	32	84
2014	Hermitage	WS4985	WS4944	refilling	1050	32	84
2014	Hermitage	WS4985	WS4944	sand-scattering	593	32	84
2014	Hermitage	TT1067	TT1065	laying	1696	33	86
2014	Hermitage	TT1067	TT1065	refilling	667	33	86
2014	Hermitage	TT1067	TT1065	sand-scattering	750	33	86
2014	Hermitage	WS4985	WS4944	refilling	754	32	84
2014	Hermitage	WS4985	WS4944	sand-scattering	444	32	84
2014	Hermitage	WS4985	WS4944	laying	958	32	84
2014	Hermitage	WS4985	WS4944	refilling	727	32	84
2014	Hermitage	WS4985	WS4944	sand-scattering	705	32	84
2014	Hermitage	WS4985	WS4944	refilling	889	32	84
2014	Hermitage	WS4985	WS4944	sand-scattering	601	32	84
2015	Hermitage	TT1039	TT1040	excavation	1273	32	85
2015	Hermitage	TT1039	TT1040	laying	1396	32	85
2015	Hermitage	TT1039	TT1040	refilling	737	32	85
2015	Hermitage	TT1039	TT1040	sand-scattering	1090	32	85
2014	Hermitage	TT1059	TT0921	laying	2216	24	78
2014	Hermitage	TT1059	TT0921	refilling	1217	24	78
2014	Hermitage	TT1059	TT0921	sand-scattering	939	24	78
2015	Campbleton	TT1001	TT1003	excavation	1065	33	87
2015	Campbleton	TT1001	TT1003	laying	1287	33	87
2015	Campbleton	TT1001	TT1003	refilling	764	33	87
2015	Campbleton	TT1001	TT1003	sand-scattering	919	33	87
2015	Hermitage	TT2113	TT2119	laying	1086	27	85
2015	Hermitage	TT2113	TT2119	refilling	679	27	85
2015	Hermitage	TT2113	TT2119	sand-scattering	1018	27	85
2015	Hermitage	TT2113	TT2119	excavation	969	27	85
2014	Hermitage	TT0924	TT0923	laying	1305	10	88
2014	Hermitage	TT0924	TT0923	refilling	765	10	88
2014	Hermitage	TT0924	TT0923	sand-scattering	1474	10	88
2014	Hermitage	TT0924	TT0923	refilling	713	10	88
2014	Hermitage	TT0924	TT0923	sand-scattering	1468	10	88
2015	Hermitage	TT0134	TT0984	refilling	657	10	88
2015	Hermitage	TT0134	TT0984	sand-scattering	943	10	88
2015	Hermitage	TT0134	TT0984	laying	1019	12	86
2015	Hermitage	TT0134	TT0984	excavation	2062	12	86
2017	Hermitage	TT3718	TT3744	excavation	889	29	83
2017	Hermitage	TT3718	TT3744	laying	1030	29	83
2017	Hermitage	TT3718	TT3744	refilling	376	29	83
2017	Hermitage	TT3718	TT3744	sand-scattering	664	29	83
2018	Hermitage	TT5352	TT5353	laying	793	32	89
2018	Hermitage	TT5352	TT5353	refilling	427	32	89
2018	Hermitage	TT5352	TT5353	sand-scattering	400	32	89
2015	Campbleton	TT0986	TT0985	laying	1754	10	83
2015	Campbleton	TT0986	TT0985	refilling	1750	10	83
2015	Campbleton	TT0986	TT0985	sand-scattering	60	10	83
2015	Hermitage	TT0128	TT0146	laying	1079	12	82
2015	Hermitage	TT0128	TT0146	refilling	747	12	82
2015	Hermitage	TT0128	TT0146	sand-scattering	755	12	82
2015	Campbleton	WS6360	WS6364	excavation	1127	20	85
2015	Campbleton	WS6360	WS6364	laying	1402	20	85
2015	Campbleton	WS6360	WS6364	refilling	911	20	85
2015	Campbleton	WS6360	WS6364	sand-scattering	1239	20	85
2017	Hermitage	WS6353	WS6354	laying	1363	30	77
2017	Hermitage	WS6353	WS6354	refilling	677	30	77
2017	Hermitage	WS6353	WS6354	sand-scattering	1186	30	77
2015	Hermitage	WS5683	WS5677	laying	1166	18	83
2015	Hermitage	WS5683	WS5677	refilling	875	18	83
2015	Hermitage	WS5683	WS5677	sand-scattering	824	18	83
2017	Hermitage	WS4922	WS4980	excavation	1232	31	84
2017	Hermitage	WS4922	WS4980	laying	1063	31	84
2017	Hermitage	WS4922	WS4980	refilling	648	31	84
2017	Hermitage	WS4922	WS4980	sand-scattering	1767	31	84
2017	Hermitage	TT2172	T2171	excavation	460	7	80
2017	Hermitage	TT2172	T2171	laying	1571	7	80
2017	Hermitage	TT2172	T2171	refilling	603	7	80
2017	Hermitage	TT2172	T2171	sand-scattering	829	7	80
2017	Campbleton	TT2156	TT2155	excavation	794	31	88.5
2017	Campbleton	TT2156	TT2155	laying	1471	31	88.5
2017	Campbleton	TT2156	TT2155	refilling	933	31	88.5
2017	Campbleton	TT2156	TT2155	sand-scattering	1889	31	88.5
2015	Hermitage	WS6368	WS6363	excavation	1680	10	79.5
2015	Hermitage	WS6368	WS6363	laying	1170	10	79.5
2015	Hermitage	WS6368	WS6363	refilling	614	10	79.5
2015	Hermitage	WS6368	WS6363	sand-scattering	1011	10	79.5
2015	Hermitage	WS5615	WS5627	laying	1284	12	72
2015	Hermitage	WS5615	WS5627	refilling	981	12	72
2015	Hermitage	WS5615	WS5627	sand-scattering	1013	12	72
2015	Hermitage	WS5615	WS5627	excavation	2360	12	72
2017	Hermitage	TT3718	TT3744	laying	1231	24	83
2017	Hermitage	TT3718	TT3744	refilling	391	24	83
2017	Hermitage	TT3718	TT3744	sand-scattering	834	24	83
2014	Hermitage	TT0903	TT0904	refilling	1029	28	81
2014	Hermitage	TT0903	TT0904	sand-scattering	673	28	81
2014	Hermitage	TT0903	TT0904	laying	1145	28	81
2014	Hermitage	TT0903	TT0904	refilling	906	28	81
2014	Hermitage	TT0903	TT0904	sand-scattering	687	28	81
2014	Hermitage	TT0909	TT0908	refilling	783	20	80
2014	Hermitage	TT0909	TT0908	sand-scattering	806	20	80
2017	Hermitage	TT3466	TT3461	excavation	618	24	79
2017	Hermitage	TT3466	TT3461	laying	1433	24	79
2017	Hermitage	TT3466	TT3461	refilling	1642	24	79
2017	Hermitage	TT3466	TT3461	sand-scattering	1036	24	79
2014	Hermitage	TT1052	TT1043	refilling	781	13	79
2014	Hermitage	TT1052	TT1043	sand-scattering	1401	13	79
2014	Hermitage	TT1096	TT1073	excavation	1653	36	85
2014	Hermitage	TT1096	TT1073	laying	873	36	85
2014	Hermitage	TT1096	TT1073	refilling	930	36	85
2014	Hermitage	TT1096	TT1073	sand-scattering	888	36	85
2017	Hermitage	TT0942	TT1004	laying	92	37	86
2017	Hermitage	TT0942	TT1004	refilling	84	37	86
2017	Hermitage	TT0942	TT1004	excavation	526	37	86
2017	Hermitage	WS6327	WS6320	excavation	947	24	81
2017	Hermitage	WS6327	WS6320	laying	960	24	81
2017	Hermitage	WS6327	WS6320	refilling	628	24	81
2017	Hermitage	WS6327	WS6320	sand-scattering	836	24	81
2014	Hermitage	TT1061	TT1062	laying	1376	29	83
2014	Hermitage	TT1061	TT1062	refilling	812	29	83
2014	Hermitage	TT1061	TT1062	sand-scattering	956	29	83
2014	Hermitage	TT1061	TT1062	excavation	1064	29	83
2015	Hermitage	TT2109	TT2108	laying	2221	27	83
2015	Hermitage	TT2109	TT2108	refilling	953	27	83
2015	Hermitage	TT2109	TT2108	sand-scattering	644	27	83
2015	Hermitage	TT2109	TT2108	excavation	991	27	83
2017	Campbleton	WS6349	WS6350	excavation	1044	13	78
2017	Campbleton	WS6349	WS6350	laying	1358	13	78
2017	Campbleton	WS6349	WS6350	refilling	734	13	78
2017	Campbleton	WS6349	WS6350	sand-scattering	906	13	78
2015	Hermitage	WS5683	WS5677	laying	1207	29	83
2015	Hermitage	WS5683	WS5677	refilling	916	29	83
2015	Hermitage	WS5683	WS5677	sand-scattering	671	29	83
2015	Hermitage	WS5683	WS5677	excavation	1515	29	83
2015	Campbleton	TT0976	TT0967	sand-scattering	1040	18	87
2018	Hermitage	TT3402	TT3457	excavation	1019	30	81
2018	Hermitage	TT3402	TT3457	laying	1246	30	81
2018	Hermitage	TT3402	TT3457	refilling	729	30	81
2018	Hermitage	TT3402	TT3457	sand-scattering	1753	30	81
2017	Campbleton	TT2113	TT2159	excavation	827	38	90
2017	Campbleton	TT2113	TT2159	laying	893	38	90
2017	Campbleton	TT2113	TT2159	refilling	713	38	90
2017	Campbleton	TT2113	TT2159	sand-scattering	1193	38	90
2017	Hermitage	TT0942	TT1004	laying	1453	39	87
2017	Hermitage	TT0942	TT1004	refilling	725	39	87
2017	Hermitage	TT0942	TT1004	sand-scattering	631	39	87
2017	Hermitage	TT0942	TT1004	excavation	600	39	87
2018	Campbleton	WS5660	WS6348	excavation	1699	29	83
2018	Campbleton	WS5660	WS6348	laying	1975	29	83
2018	Campbleton	WS5660	WS6348	refilling	717	29	83
2014	Hermitage	TT1055	TT1054	refilling	818	33	79
2014	Hermitage	TT1055	TT1054	sand-scattering	640	33	79
2014	Hermitage	TT1055	TT1054	laying	2591	33	79
2014	Hermitage	TT1055	TT1054	laying	1524	33	79
2014	Hermitage	TT1055	TT1054	refilling	807	33	79
2014	Hermitage	TT1055	TT1054	sand-scattering	992	33	79
2018	Hermitage	WS4985	TT2179	excavation	89	29	81
2018	Hermitage	WS4985	TT2179	laying	1246	29	81
2018	Hermitage	WS4985	TT2179	refilling	863	29	81
2018	Hermitage	WS4985	TT2179	sand-scattering	815	29	81
2018	Campbleton	TT5377	TT1081	refilling	328	32	84.5
2018	Campbleton	TT5377	TT1081	sand-scattering	446	32	84.5
2014	Hermitage	TT1074	TT1050	laying	762	13	78
2014	Hermitage	TT1074	TT1050	refilling	610	13	78
2014	Hermitage	TT1074	TT1050	sand-scattering	768	13	78
2014	Hermitage	TT1074	TT1050	laying	1217	13	78
2014	Hermitage	TT1074	TT1050	refilling	692	13	78
2014	Hermitage	TT1074	TT1050	sand-scattering	679	13	78
2014	Hermitage	TT0910	TT0911	laying	630	13	90
2014	Hermitage	TT0910	TT0911	refilling	742	13	90
2014	Hermitage	TT0910	TT0911	sand-scattering	945	13	90
2014	Hermitage	TT0936	TT0964	laying	934	5	88
2014	Hermitage	TT0936	TT0964	sand-scattering	713	5	88
2014	Hermitage	TT1026	TT1027	refilling	938	32	84
2014	Hermitage	TT1026	TT1027	sand-scattering	198	32	84
2014	Hermitage	TT1026	TT1027	laying	1376	32	84
2014	Hermitage	TT1026	TT1027	refilling	836	32	84
2014	Hermitage	TT1026	TT1027	sand-scattering	142	32	84
2014	Hermitage	TT1026	TT1027	refilling	557	32	84
2014	Hermitage	TT1026	TT1027	sand-scattering	540	32	84
2014	Hermitage	TT1026	TT1027	laying	1360	32	84
2014	Hermitage	TT1026	TT1027	refilling	696	32	84
2014	Hermitage	TT1026	TT1027	sand-scattering	560	32	84
2015	Campbleton	WS5605	WS5680	excavation	1471	20	83
2015	Campbleton	WS5605	WS5680	sand-scattering	1327	20	83
2014	Hermitage	TT1045	TT1044	laying	1719	29	87.5
2014	Hermitage	TT1045	TT1044	sand-scattering	313	29	87.5
2014	Hermitage	TT1045	TT1044	excavation	1261	29	87.5
2014	Hermitage	TT1045	TT1044	laying	1245	29	87.5
2014	Hermitage	TT1045	TT1044	refilling	589	29	87.5
2014	Hermitage	TT1045	TT1044	sand-scattering	554	29	87.5
2015	Hermitage	TT0128	TT0146	laying	1419	9	77
2015	Hermitage	TT0128	TT0146	refilling	728	9	77
2015	Hermitage	TT0128	TT0146	sand-scattering	887	9	77
2015	Hermitage	WS4990	WS5000	excavation	1576	18	81
2015	Hermitage	WS4990	WS5000	laying	1283	18	81
2015	Hermitage	WS4990	WS5000	refilling	683	18	81
2015	Hermitage	WS4990	WS5000	sand-scattering	1133	18	81
2015	Hermitage	Ws4928	WS5606	laying	1034	6	78
2015	Hermitage	Ws4928	WS5606	refilling	955	6	78
2015	Hermitage	Ws4928	WS5606	sand-scattering	1343	6	78
2015	Campbleton	WS4915	TT2107	excavation	1005	34	88
2015	Campbleton	WS4915	TT2107	laying	1494	34	88
2015	Campbleton	WS4915	TT2107	refilling	280	34	88
2015	Campbleton	WS4915	TT2107	sand-scattering	1142	34	88
2015	Campbleton	WS5687	WS5694	refilling	669	32	81
2015	Campbleton	WS5687	WS5694	sand-scattering	1520	32	81
2015	Campbleton	na13	TT0150	laying	1244	16	81
2015	Campbleton	na13	TT0150	refilling	600	16	81
2015	Campbleton	na13	TT0150	sand-scattering	847	16	81
2014	Hermitage	TT0905	TT0925	laying	692	22	81
2014	Hermitage	TT0905	TT0925	refilling	671	22	81
2014	Hermitage	TT0905	TT0925	sand-scattering	1050	22	81
2015	Hermitage	TT0135	TT2101	laying	985	16	87
2015	Hermitage	TT0135	TT2101	refilling	780	16	87
2015	Hermitage	TT0135	TT2101	sand-scattering	1048	16	87
2017	Campbleton	TT3728	TT3738	laying	1637	7	74
2017	Campbleton	TT3728	TT3738	refilling	928	7	74
2017	Campbleton	TT3728	TT3738	sand-scattering	880	7	74
2017	Hermitage	TT3451	TT3453	excavation	1479	34	82
2017	Hermitage	TT3451	TT3453	laying	1375	34	82
2017	Hermitage	TT3451	TT3453	refilling	678	34	82
2017	Hermitage	TT3451	TT3453	sand-scattering	1055	34	82
2017	Hermitage	WS6354	WS6353	laying	1062	26	81
2017	Hermitage	WS6354	WS6353	refilling	722	26	81
2017	Hermitage	WS6354	WS6353	sand-scattering	1399	26	81
2017	Hermitage	WS6354	WS6353	excavation	550	26	81
2018	Hermitage	TT2533	TT2540	laying	1228	38	88
2018	Hermitage	TT2533	TT2540	refilling	427	38	88
2018	Hermitage	TT2533	TT2540	sand-scattering	1025	38	88
2017	Hermitage	TT3492	TT3481	laying	1091	13	79
2017	Hermitage	TT3492	TT3481	refilling	798	13	79
2017	Hermitage	TT3492	TT3481	sand-scattering	947	13	79
2014	Hermitage	WS4995	WS4988	excavation	1710	24	81
2014	Hermitage	WS4995	WS4988	laying	955	24	81
2014	Hermitage	WS4995	WS4988	refilling	861	24	81
2014	Hermitage	WS4995	WS4988	sand-scattering	633	24	81
2014	Hermitage	WS4995	WS4998	refilling	633	24	81
2014	Hermitage	WS4995	WS4998	sand-scattering	486	24	81
2014	Hermitage	WS4995	WS4988	laying	1350	24	81
2014	Hermitage	WS4995	WS4988	refilling	717	24	81
2014	Hermitage	WS4995	WS4988	sand-scattering	1199	24	81
2017	Campbleton	TT2113	TT2159	excavation	812	35	86
2017	Campbleton	TT2113	TT2159	laying	1070	35	86
2017	Campbleton	TT2113	TT2159	refilling	522	35	86
2017	Campbleton	TT2113	TT2159	sand-scattering	1234	35	86
2018	Hermitage	WS5683	WS5677	laying	346	35	82
2018	Hermitage	WS5683	WS5677	sand-scattering	650	35	82
2015	Hermitage	TT0134	TT0984	excavation	2326	16	84
2015	Hermitage	TT0134	TT0984	laying	1477	16	84
2015	Hermitage	TT0134	TT0984	refilling	444	16	84
2015	Hermitage	TT0134	TT0984	sand-scattering	429	16	84
2018	Hermitage	TT3416	TT3417	excavation	148	15	78.5
2018	Hermitage	TT3416	TT3417	laying	1092	15	78.5
2018	Hermitage	TT3416	TT3417	refilling	815	15	78.5
2018	Hermitage	TT3416	TT3417	sand-scattering	743	15	78.5
2015	Campbleton	WS6347	WS6350	excavation	1336	13	84
2015	Campbleton	WS6347	WS6350	laying	1526	13	84
2015	Campbleton	WS6347	WS6350	refilling	736	13	84
2015	Campbleton	WS6347	WS6350	sand-scattering	1022	13	84
2017	Hermitage	TT2167	TT3741	excavation	1492	31	83
2017	Hermitage	TT2167	TT3741	laying	557	31	83
2017	Hermitage	TT2167	TT3741	refilling	1053	31	83
2017	Hermitage	TT2167	TT3741	sand-scattering	967	31	83
2017	Campbleton	TT2156	TT2155	excavation	964	27	86
2017	Campbleton	TT2156	TT2155	laying	1771	27	86
2017	Campbleton	TT2156	TT2155	refilling	1259	27	86
2017	Campbleton	TT2156	TT2155	sand-scattering	1269	27	86
2018	Campbleton	WS6397	WS6398	excavation	1421	20	76
2018	Campbleton	WS6397	WS6398	laying	1740	20	76
2018	Campbleton	WS6397	WS6398	refilling	636	20	76
2018	Campbleton	WS6397	WS6398	sand-scattering	1105	20	76
2017	Campbleton	TT0958	TT0957	excavation	645	1	85
2017	Campbleton	TT0958	TT0957	laying	1407	1	85
2017	Campbleton	TT0958	TT0957	refilling	751	1	85
2017	Campbleton	TT0958	TT0957	sand-scattering	746	1	85
2015	Hermitage	TT2149	TT2150	laying	1531	27	82
2015	Hermitage	TT2149	TT2150	refilling	817	27	82
2015	Hermitage	TT2149	TT2150	sand-scattering	569	27	82
2017	Hermitage	TT3728	TT3738	excavation	800	11	77.5
2017	Hermitage	TT3728	TT3738	laying	1207	11	77.5
2017	Campbleton	TT3717	TT3739	excavation	1149	24	77
2017	Campbleton	TT3717	TT3739	laying	833	24	77
2017	Campbleton	TT3717	TT3739	refilling	851	24	77
2017	Campbleton	TT3717	TT3739	sand-scattering	929	24	77
2014	Hermitage	TT1063	TT1061	laying	1452	18	91
2014	Hermitage	TT1063	TT1061	refilling	645	18	91
2014	Hermitage	TT1063	TT1061	sand-scattering	1005	18	91
2017	Campbleton	TT1021	TT1022	excavation	842	10	73.5
2017	Campbleton	TT1021	TT1022	laying	998	10	73.5
2017	Campbleton	TT1021	TT1022	refilling	1034	10	73.5
2017	Campbleton	TT1021	TT1022	sand-scattering	1159	10	73.5
2014	Hermitage	TT0902	TT0901	excavation	1185	12	74
2014	Hermitage	TT0902	TT0901	laying	750	12	74
2014	Hermitage	TT0902	TT0901	refilling	926	12	74
2014	Hermitage	TT0902	TT0901	sand-scattering	1269	12	74
2014	Hermitage	TT0902	TT0901	refilling	884	12	74
2014	Hermitage	TT0902	TT0901	sand-scattering	649	12	74
2014	Hermitage	TT0928	TT0927	refilling	1231	10	88
2015	Hermitage	WS6326	WS6346	laying	1020	20	79
2015	Hermitage	WS6326	WS6346	refilling	1020	20	79
2015	Hermitage	WS6326	WS6346	sand-scattering	1020	20	79
2015	Hermitage	WS6326	WS6346	excavation	660	20	79
2015	Campbleton	WS5605	WS5680	laying	961	22	84
2015	Campbleton	WS5605	WS5680	refilling	1170	22	84
2015	Campbleton	WS5605	WS5680	sand-scattering	1200	22	84
2017	Hermitage	TT3726	TT3727	excavation	1090	18	77
2017	Hermitage	TT3726	TT3727	laying	696	18	77
2017	Hermitage	TT3458	TT3455	excavation	1454	37	88
2017	Hermitage	TT3458	TT3455	laying	1752	37	88
2017	Hermitage	TT3458	TT3455	refilling	885	37	88
2017	Hermitage	TT3458	TT3455	sand-scattering	635	37	88
2015	Hermitage	WS6301	WS5674	excavation	1146	10	83
2015	Hermitage	WS6301	WS5674	laying	1425	10	83
2015	Hermitage	WS6301	WS5674	refilling	754	10	83
2015	Hermitage	WS6301	WS5674	sand-scattering	1810	10	83
2015	Hermitage	TT0987	TT0988	excavation	872	35	83
2015	Hermitage	TT0987	TT0988	laying	1997	35	83
2015	Hermitage	TT0987	TT0988	refilling	474	35	83
2015	Hermitage	TT0987	TT0988	sand-scattering	902	35	83
2014	Hermitage	TT1062	TT1061	refilling	882	18	82
2014	Hermitage	TT1062	TT1061	sand-scattering	721	18	82
2014	Hermitage	TT1062	TT1065	laying	1380	18	82
2014	Hermitage	TT1062	TT1065	refilling	903	18	82
2015	Hermitage	TT0942	TT1104	excavation	1754	34	90
2015	Hermitage	TT0942	TT1104	laying	1109	34	90
2015	Hermitage	TT0942	TT1104	refilling	939	34	90
2015	Hermitage	TT0942	TT1104	sand-scattering	909	34	90
2015	Hermitage	TT0138	TT0147	refilling	633	29	78
2015	Hermitage	TT0138	TT0147	sand-scattering	1412	29	78
2015	Hermitage	TT2111	TT2120	excavation	1582	9	76
2015	Hermitage	TT2111	TT2120	laying	1205	9	76
2015	Hermitage	TT2111	TT2120	refilling	443	9	76
2015	Hermitage	TT2111	TT2120	sand-scattering	1054	9	76
2014	Hermitage	TT0962	TT0929	laying	722	3	82
2014	Hermitage	TT0962	TT0929	refilling	595	3	82
2014	Hermitage	TT0962	TT0929	sand-scattering	915	3	82
2015	Campbleton	WS5621	WS5603	laying	1570	8	79
2015	Campbleton	WS5621	WS5603	refilling	725	8	79
2015	Campbleton	WS5621	WS5603	excavation	845	8	79
2017	Hermitage	TT0903	TT0904	excavation	1340	30	80
2017	Hermitage	TT0903	TT0904	laying	925	30	80
2017	Hermitage	TT0903	TT0904	refilling	630	30	80
2017	Hermitage	TT0903	TT0904	sand-scattering	1033	30	80
2014	Hermitage	TT1100	TT1098	refilling	466	18	83
2014	Hermitage	TT1100	TT1098	sand-scattering	973	18	83
2014	Hermitage	TT1100	TT1098	laying	905	18	83
2014	Hermitage	TT1100	TT1098	refilling	628	18	83
2014	Hermitage	TT1100	TT1098	sand-scattering	1160	18	83
2015	Campbleton	TT2126	TT0131	laying	1091	13	78
2015	Campbleton	TT2126	TT0131	refilling	1051	13	78
2015	Campbleton	TT2126	TT0131	sand-scattering	493	13	78
2018	Campbleton	TT1076	WS4903	excavation	544	25	80
2018	Campbleton	TT1076	WS4903	laying	1162	25	80
2018	Campbleton	TT1076	WS4903	refilling	854	25	80
2018	Campbleton	TT1076	WS4903	sand-scattering	1147	25	80
2017	Campbleton	TT3486	TT3485	excavation	1007	12	74
2017	Campbleton	TT3486	TT3485	laying	874	12	74
2017	Campbleton	TT3486	TT3485	refilling	700	12	74
2017	Campbleton	TT3486	TT3485	sand-scattering	951	12	74
2015	Hermitage	TT0978	TT0977	laying	1053	13	79
2015	Hermitage	TT0978	TT0977	refilling	790	13	79
2015	Hermitage	TT0978	TT0977	sand-scattering	1337	13	79
2015	Campbleton	TT0942	TT1004	excavation	1047	35	87
2015	Campbleton	TT0942	TT1004	laying	1148	35	87
2015	Campbleton	TT0942	TT1004	refilling	1075	35	87
2015	Campbleton	TT0942	TT1004	sand-scattering	654	35	87
2015	Hermitage	WS5615	…627	excavation	1864	9	76
2015	Hermitage	WS5615	…627	laying	1338	9	76
2015	Hermitage	WS5615	…627	refilling	970	9	76
2015	Hermitage	WS5615	…627	sand-scattering	937	9	76
2015	Hermitage	TT2105	TT2104	excavation	1136	8	76
2015	Hermitage	TT2105	TT2104	laying	1315	8	76
2015	Hermitage	TT2105	TT2104	refilling	1120	8	76
2015	Hermitage	TT2105	TT2104	sand-scattering	343	8	76
2017	Campbleton	WS5605	WS5680	excavation	1140	27	83
2017	Campbleton	WS5605	WS5680	laying	1051	27	83
2017	Campbleton	WS5605	WS5680	refilling	1132	27	83
2017	Campbleton	WS5605	WS5680	sand-scattering	1450	27	83
2017	Hermitage	TT3769	TT3770	refilling	373	14	81
2017	Hermitage	TT3769	TT3770	sand-scattering	1112	14	81
2018	Hermitage	TT5374	TT5375	excavation	2015	23	76
2018	Hermitage	TT5374	TT5375	laying	1330	23	76
2018	Hermitage	TT5374	TT5375	refilling	909	23	76
2018	Hermitage	TT5374	TT5375	sand-scattering	1146	23	76
2018	Hermitage	TT5374	TT5375	excavation	1135	23	76
2018	Hermitage	TT5374	TT5375	laying	1024	23	76
2018	Hermitage	TT5374	TT5375	refilling	798	23	76
2018	Hermitage	TT5374	TT5375	sand-scattering	1591	23	76
2015	Hermitage	TT0135	TT2101	laying	1059	9	84
2015	Hermitage	TT0135	TT2101	refilling	688	9	84
2015	Hermitage	TT0135	TT2101	sand-scattering	1320	9	84
2015	Hermitage	TT0135	TT2101	excavation	1718	9	84
2017	Campbleton	WS4954	TT3495	laying	978	29	81
2017	Campbleton	WS4954	TT3495	refilling	993	29	81
2017	Campbleton	WS4954	TT3495	sand-scattering	959	29	81
2015	Hermitage	WS5695	WS5693	laying	1257	20	77
2015	Hermitage	WS5695	WS5693	refilling	589	20	77
2015	Hermitage	WS5695	WS5693	sand-scattering	1363	20	77
2015	Hermitage	WS5695	WS5693	excavation	2624	20	77
2015	Hermitage	TT0129	WS4964	excavation	1304	9	76
2015	Hermitage	TT0129	WS4964	laying	1421	9	76
2015	Hermitage	TT0129	WS4964	refilling	954	9	76
2015	Hermitage	TT0129	WS4964	sand-scattering	1083	9	76
2017	Hermitage	TT3732	TT3731	excavation	995	22	83
2017	Hermitage	TT3732	TT3731	laying	1027	22	83
2017	Hermitage	TT3732	TT3731	refilling	657	22	83
2017	Hermitage	TT3732	TT3731	sand-scattering	1039	22	83
2015	Campbleton	WS5692	WTT0982	laying	975	20	80
2015	Campbleton	WS5692	WTT0982	refilling	1030	20	80
2015	Campbleton	WS5692	WTT0982	sand-scattering	980	20	80
2014	Hermitage	TT1072	TT1071	excavation	1890	32	84
2014	Hermitage	TT1072	TT1071	laying	2140	32	84
2014	Hermitage	TT1072	TT1071	refilling	493	32	84
2014	Hermitage	TT1072	TT1071	sand-scattering	359	32	84
2014	Hermitage	TT1072	TT1071	refilling	472	32	84
2014	Hermitage	TT1072	TT1071	sand-scattering	555	32	84
2015	Hermitage	WS6353	WS6354	laying	1710	18	79
2015	Hermitage	WS6353	WS6354	refilling	1001	18	79
2015	Hermitage	WS6353	WS6354	sand-scattering	1132	18	79
2015	Hermitage	WS6353	WS6354	excavation	1345	18	79
2015	Hermitage	TT0979	TT0983	refilling	1022	20	82
2015	Hermitage	TT0979	TT0983	sand-scattering	1088	20	82
2015	Hermitage	TT2123	TT2117	excavation	2154	5	73
2015	Hermitage	TT2123	TT2117	laying	990	5	73
2015	Hermitage	TT2123	TT2117	refilling	799	5	73
2015	Hermitage	TT2123	TT2117	sand-scattering	1023	5	73
2015	Campbleton	WS6360	WS6364	excavation	875	12	83
2015	Campbleton	WS6360	WS6364	laying	1320	12	83
2015	Campbleton	WS6360	WS6364	refilling	960	12	83
2015	Campbleton	WS56369	WS6372	laying	1820	27	81
2015	Campbleton	WS56369	WS6372	refilling	827	27	81
2015	Campbleton	WS56369	WS6372	sand-scattering	494	27	81
2017	Campbleton	WS5692	TT0982(OLD)/TT2151(NEW)	laying	1140	35	85
2017	Campbleton	WS5692	TT0982(OLD)/TT2151(NEW)	refilling	634	35	85
2017	Campbleton	WS5692	TT0982(OLD)/TT2151(NEW)	sand-scattering	933	35	85
2017	Campbleton	WS5605	WS5680	excavation	1150	25	85
2017	Campbleton	WS5605	WS5680	laying	1083	25	85
2017	Campbleton	WS5605	WS5680	refilling	1262	25	85
2017	Campbleton	WS5605	WS5680	sand-scattering	1147	25	85
2017	Hermitage	TT1067	TT1065	excavation	1894	29	88
2017	Hermitage	TT1067	TT1065	laying	1572	29	88
2017	Hermitage	TT1067	TT1065	refilling	532	29	88
2017	Hermitage	TT1067	TT1065	sand-scattering	660	29	88
2017	Campbleton	TT1082	TT1083	laying	894	40	85.5
2017	Campbleton	TT1082	TT1083	refilling	980	40	85.5
2017	Campbleton	TT1082	TT1083	sand-scattering	629	40	85.5
2017	Campbleton	TT1082	TT1083	excavation	650	40	85.5
2017	Campbleton	WS4954	TT3495	excavation	446	31	82
2017	Campbleton	WS4954	TT3495	laying	1348	31	82
2017	Campbleton	WS4954	TT3495	refilling	1216	31	82
2017	Campbleton	WS4954	TT3495	sand-scattering	1153	31	82
2014	Hermitage	TT0918	TT1013	laying	749	17	77
2014	Hermitage	TT0918	TT1013	refilling	1068	17	77
2014	Hermitage	TT0918	TT1013	sand-scattering	1009	17	77
2014	Hermitage	TT0918	TT1013	excavation	748	17	77
2017	Hermitage	TT3728	TT3738	excavation	1843	5	73
2017	Hermitage	TT3728	TT3738	laying	1050	5	73
2017	Hermitage	TT3728	TT3738	refilling	710	5	73
2017	Hermitage	TT3728	TT3738	sand-scattering	807	5	73
2015	Hermitage	WS4990	WS5000	sand-scattering	1731	18	82
2015	Hermitage	WS4990	WS5000	excavation	792	18	82
2017	Campbleton	TT0598	TT0957	excavation	1496	22	79
2017	Campbleton	TT0598	TT0957	laying	1350	22	79
2017	Campbleton	TT0598	TT0957	refilling	610	22	79
2017	Campbleton	TT0598	TT0957	sand-scattering	269	22	79
2015	Hermitage	WS6333	WS6354	excavation	1836	24	79
2015	Hermitage	WS6333	WS6354	laying	1093	24	79
2015	Hermitage	WS6333	WS6354	refilling	896	24	79
2015	Hermitage	WS6333	WS6354	sand-scattering	1378	24	79
2014	Hermitage	TT0907	TT0906	refilling	885	24	82
2014	Hermitage	TT0907	TT0906	sand-scattering	536	24	82
2017	Hermitage	TT3452	TT2154	excavation	744	29	84
2017	Hermitage	TT3452	TT2154	laying	1348	29	84
2017	Hermitage	TT3452	TT2154	refilling	526	29	84
2017	Hermitage	TT3452	TT2154	sand-scattering	814	29	84
2015	Hermitage	TT2135	TT2145	laying	670	3	75
2015	Hermitage	TT2135	TT2145	refilling	851	3	75
2015	Hermitage	TT2135	TT2145	sand-scattering	884	3	75
2015	Hermitage	TT0986	TT0985	excavation	1020	16	81
2015	Hermitage	TT0986	TT0985	laying	1500	16	81
2015	Hermitage	TT0986	TT0985	refilling	660	16	81
2015	Hermitage	TT0986	TT0985	sand-scattering	1860	16	81
2014	Hermitage	TT1048	TT1047	refilling	790	37	87
2014	Hermitage	TT1048	TT1047	sand-scattering	1613	37	87
2014	Hermitage	TT1048	TT1047	refilling	1008	37	87
2014	Hermitage	TT1048	TT1047	sand-scattering	1808	37	87
2014	Hermitage	WS4922	WS4980	refilling	651	35	95
2014	Hermitage	WS4922	WS4980	sand-scattering	1791	35	95
2015	Campbleton	WS5687	WS5694	laying	1242	22	82
2015	Campbleton	WS5687	WS5694	refilling	964	22	82
2015	Campbleton	WS5687	WS5694	sand-scattering	1340	22	82
2015	Campbleton	WS5687	WS5694	excavation	1019	22	82
2015	Hermitage	TT2116	TT21124	excavation	1576	22	79
2015	Hermitage	TT2116	TT21124	laying	1404	22	79
2015	Hermitage	TT2116	TT21124	refilling	938	22	79
2015	Hermitage	TT2116	TT21124	sand-scattering	800	22	79
2015	Campbleton	na12	na12	refilling	1600	22	75
2015	Campbleton	na12	na12	sand-scattering	1542	22	75
2017	Hermitage	TT1067	TT1065	excavation	503	33	86
2017	Hermitage	TT1067	TT1065	laying	1421	33	86
2017	Hermitage	TT1067	TT1065	refilling	575	33	86
2017	Hermitage	TT1067	TT1065	sand-scattering	493	33	86
2015	Hermitage	WS56326	WS6346	laying	780	22	80
2015	Hermitage	WS56326	WS6346	refilling	840	22	80
2015	Hermitage	WS56326	WS6346	sand-scattering	1500	22	80
2015	Hermitage	WS56326	WS6346	excavation	1080	22	80
2017	Hermitage	TT2175	TT2174	refilling	653	22	81
2017	Campbleton	TT3717	TT3739	laying	1284	22	75
2017	Campbleton	TT3717	TT3739	refilling	515	22	75
2017	Campbleton	TT3717	TT3739	sand-scattering	798	22	75
2017	Campbleton	TT3717	TT3739	excavation	966	22	75
2015	Campbleton	WS5692	TT0982	excavation	2146	29	80
2015	Campbleton	WS5692	TT0982	laying	1164	29	80
2015	Campbleton	WS5692	TT0982	refilling	810	29	80
2015	Campbleton	WS5692	TT0982	sand-scattering	1291	29	80
2018	Hermitage	WS4985	TT2179	excavation	948	29	81
2018	Hermitage	WS4985	TT2179	laying	1106	29	81
2018	Hermitage	WS4985	TT2179	refilling	664	29	81
2018	Hermitage	WS4985	TT2179	sand-scattering	733	29	81
2015	Campbleton	na11	na11	excavation	1260	20	75
2015	Campbleton	na11	na11	laying	1080	20	75
2015	Campbleton	na11	na11	refilling	840	20	75
2015	Campbleton	na11	na11	sand-scattering	960	20	75
2014	Hermitage	WS4987	TT1058	laying	1014	20	75
2014	Hermitage	WS4987	TT1058	refilling	699	20	75
2014	Hermitage	WS4987	TT1058	sand-scattering	802	20	75
2014	Hermitage	TT1056	TT1057	excavation	1663	28	82
2014	Hermitage	TT1056	TT1057	laying	965	28	82
2014	Hermitage	TT1056	TT1057	refilling	1520	28	82
2014	Hermitage	TT1056	TT1057	sand-scattering	542	28	82
2014	Hermitage	WS4992	WS4980	laying	1987	32	83
2014	Hermitage	WS4992	WS4980	refilling	325	32	83
2014	Hermitage	WS4992	WS4980	sand-scattering	2596	32	83
2014	Hermitage	TT1064	TT1063	laying	1071	18	77.5
2014	Hermitage	TT1064	TT1063	refilling	781	18	77.5
2014	Hermitage	TT1064	TT1063	sand-scattering	815	18	77.5
2014	Hermitage	TT1064	TT1063	excavation	2060	18	77.5
2014	Hermitage	TT1064	TT1063	laying	1197	18	77.5
2014	Hermitage	TT1064	TT1063	refilling	1097	18	77.5
2014	Hermitage	TT1064	TT1063	sand-scattering	1057	18	77.5
2014	Hermitage	TT1064	TT1063	excavation	1092	18	77.5
2014	Hermitage	TT1064	TT1063	laying	1321	18	77.5
2014	Hermitage	TT1064	TT1063	refilling	795	18	77.5
2014	Hermitage	TT1064	TT1063	sand-scattering	1030	18	77.5
2015	Hermitage	WS5631	TT0980	laying	1408	6	78
2015	Hermitage	WS5631	TT0980	refilling	593	6	78
2015	Hermitage	WS5631	TT0980	sand-scattering	999	6	78
2015	Campbleton	WS5627	WS5603	laying	1310	12	75
2015	Campbleton	WS5627	WS5603	refilling	509	12	75
2015	Campbleton	WS5627	WS5603	sand-scattering	737	12	75
2015	Campbleton	TT0156	TT0142	excavation	720	33	87
2015	Campbleton	TT0156	TT0142	laying	1800	33	87
2015	Campbleton	TT0156	TT0142	refilling	360	33	87
2015	Campbleton	TT0156	TT0142	sand-scattering	480	33	87
2015	Hermitage	TT0135	TT2101	laying	1020	29	83
2015	Hermitage	TT0135	TT2101	refilling	501	29	83
2015	Hermitage	TT0135	TT2101	sand-scattering	1056	29	83
2017	Campbleton	WS5687	WS5694	excavation	945	32	81
2017	Campbleton	WS5687	WS5694	laying	1228	32	81
2017	Campbleton	WS5687	WS5694	refilling	592	32	81
2017	Campbleton	WS5687	WS5694	sand-scattering	989	32	81
2017	Hermitage	TT 1026	TT1027	excavation	672	33	92
2017	Hermitage	TT 1026	TT1027	laying	785	33	92
2017	Hermitage	TT 1026	TT1027	refilling	424	33	92
2017	Hermitage	TT 1026	TT1027	sand-scattering	260	33	92
2017	Hermitage	TT2153	TT0999	excavation	164	13	78
2017	Hermitage	TT2153	TT0999	laying	1465	13	78
2017	Hermitage	TT2153	TT0999	refilling	726	13	78
2017	Hermitage	TT2153	TT0999	sand-scattering	169	13	78
2017	Hermitage	WS6317	WS6318	excavation	1196	13	77
2017	Hermitage	WS6317	WS6318	laying	1166	13	77
2017	Hermitage	WS6317	WS6318	refilling	608	13	77
2017	Hermitage	WS6317	WS6318	sand-scattering	785	13	77
2014	Hermitage	TT0913	TT0912	laying	601	4	80
2014	Hermitage	TT0913	TT0912	refilling	1170	4	80
2014	Hermitage	TT0913	TT0912	sand-scattering	982	4	80
2014	Hermitage	TT0913	TT0912	refilling	662	4	80
2015	Hermitage	WS6368	WS6363	laying	1310	18	78
2015	Hermitage	WS6368	WS6363	refilling	721	18	78
2015	Hermitage	WS6368	WS6363	sand-scattering	808	18	78
2015	Hermitage	TT2106	TT0144	laying	1318	27	86
2015	Hermitage	TT2106	TT0144	refilling	703	27	86
2015	Hermitage	TT2106	TT0144	sand-scattering	1047	27	86
2015	Campbleton	TT1007	WS5682	refilling	831	34	87
2015	Campbleton	TT1007	WS5682	sand-scattering	736	34	87
2017	Hermitage	WS4922	WS4980	excavation	993	1	85
2014	Hermitage	TT1019	TT1020	refilling	1020	21	77
2014	Hermitage	TT1019	TT1020	sand-scattering	900	21	77
2014	Hermitage	TT1019	TT1020	laying	1047	21	77
2014	Hermitage	TT1019	TT1020	refilling	656	21	77
2014	Hermitage	TT1019	TT1020	sand-scattering	1225	21	77
2014	Hermitage	TT1019	TT1020	excavation	1440	21	77
2014	Hermitage	TT1019	TT1020	laying	1179	21	77
2014	Hermitage	TT1019	TT1020	refilling	915	21	77
2014	Hermitage	TT1019	TT1020	sand-scattering	1576	21	77
2017	Campbleton	TT2175	TT2157	excavation	820	18	81
2017	Campbleton	TT2175	TT2157	laying	1187	18	81
2017	Campbleton	TT2175	TT2157	refilling	514	18	81
2017	Campbleton	TT2175	TT2157	sand-scattering	1482	18	81
2015	Campbleton	TT1001	TT1003	laying	1275	31	85
2015	Campbleton	TT1001	TT1003	refilling	658	31	85
2015	Campbleton	TT1001	TT1003	sand-scattering	947	31	85
2014	Hermitage	WS4977	WS4917	refilling	1196	13	89
2014	Hermitage	WS4977	WS4917	sand-scattering	1620	13	89
2014	Hermitage	WS4977	TT1060	laying	1197	13	89
2014	Hermitage	WS4977	TT1060	refilling	934	13	89
2014	Hermitage	WS4977	TT1060	sand-scattering	2076	13	89
2014	Hermitage	WS4977	TT1060	laying	648	13	89
2014	Hermitage	WS4977	TT1060	refilling	1331	13	89
2014	Hermitage	WS4977	TT1060	sand-scattering	1530	13	89
2014	Hermitage	WS4977	TT1060	laying	1122	13	89
2014	Hermitage	WS4977	TT1060	refilling	970	13	89
2015	Campbleton	WS5692	TT0482	excavation	1145	27	81
2015	Campbleton	WS5692	TT0482	laying	1440	27	81
2015	Campbleton	WS5692	TT0482	refilling	865	27	81
2015	Campbleton	WS5692	TT0482	sand-scattering	1245	27	81
2015	Hermitage	TT2109	TT2108	laying	1348	24	80
2015	Hermitage	TT2109	TT2108	refilling	1062	24	80
2015	Hermitage	TT2109	TT2108	sand-scattering	766	24	80
2015	Hermitage	TT2109	TT2108	excavation	1265	24	80

## Sheet: hawksbill_trav_cumulative
year	cumulative_distance_travelled	distance_between_nest_and_departure_point
2017	188	147
2017	161.5	127
2017	212	148
2017	254.5	163
2017	164	118
2017	110	71
2017	317	206
2017	172	137
2017	171.5	99
2017	243	185.5
2017	243	237
2017	417	229
2017	336.3	131
2017	152	89
2017	195	176
2017	124.3	84.5
2017	208.5	127
2017	230.5	29
2017	233	171
2017	135.5	111
2017	180	100
2017	210	133
2017	84	75
2017	213	117
2017	216	203
2017	147	77
2017	128.5	116
2017	368	177
2017	325	226
2017	270	209
2017	151	127
2017	77.5	55
2017	311	185
2018	31	31
2018	231	158
2018	306.8	212
2018	186	123
2018	154.5	125
2018	160.6	81
2018	180	138
2018	120	65
2018	317	249
2018	380	188
2018	279	148
2018	263	123
2018	160	119
2018	207	124
2018	392	108
2018	177.5	121
2018	379	150
2018	88	61
2018	170.4	68
2018	173.5	70
2018	319	199
2018	381.5	264
2018	397.5	129
2018	200.5	158
2018	134.5	114
2018	239	189
2018	259.5	203
2018	22	22

## Sheet: hawksbill_angle_of_turn
angle (right +ve, left -ve)	year
-110	2017
44	2017
-24	2017
-27.5	2017
38	2017
-81	2017
15	2017
95	2017
-30	2017
54	2017
-60	2017
-83	2017
-69	2017
113	2017
-43	2017
50	2017
80	2017
130	2017
-72	2017
-3	2017
117.5	2017
-118	2017
124	2017
-144	2017
-22	2017
65	2017
31	2017
-97	2017
41	2017
52	2017
-37	2017
20	2017
140	2017
-110	2017
-43	2017
97.5	2017
-62	2017
-53	2017
117	2017
-26.5	2017
-145	2017
-38	2017
7.5	2017
-31	2017
-133	2017
16.5	2017
-4	2017
50	2017
110	2017
0	2017
-148	2017
84.5	2017
-115	2017
59	2017
23	2017
91	2017
26	2017
48	2017
-45	2017
14	2017
11	2017
-50	2017
13.5	2017
-96	2017
-87	2017
-1	2017
-18	2017
50.5	2017
65	2017
13.5	2017
6	2017
62	2017
-35	2017
-37	2017
-76	2017
-98	2017
0	2017
0	2017
-110	2017
20	2017
89	2017
-44	2017
-23	2017
-35	2017
-100	2017
28	2017
62	2017
-68.5	2017
-113	2017
91	2017
-120	2017
60	2017
-60	2017
13	2017
76	2017
-55	2017
121	2017
-59	2017
-27.5	2017
47	2017
-73	2017
131	2017
-47	2017
19	2017
-16	2017
-63	2017
146	2017
30	2017
-40	2017
69.5	2017
-50	2017
128	2017
-110	2017
120	2017
-124	2017
-64	2017
-7.5	2017
20	2017
-56.5	2017
-20	2017
117	2017
-120	2017
30	2017
66	2017
105	2017
-90	2017
-59	2017
-6	2017
31.5	2017
66	2017
-31	2017
-17	2017
-20	2017
90	2017
9.5	2017
132	2017
-129	2017
68	2017
4	2017
-18	2017
14.5	2017
5	2017
112.5	2017
-73.5	2017
-53.5	2017
25	2017
138	2017
-85	2017
95	2017
-68.5	2017
0	2017
-66	2017
-110	2018
-50	2018
53	2018
29	2018
162	2018
-50	2018
120	2018
-78	2018
-48	2018
27	2018
12	2018
-35	2018
90	2018
-70	2018
-3	2018
-3	2018
76	2018
-39	2018
84	2018
68	2018
-105	2018
-61	2018
157	2018
-94	2018
97	2018
14	2018
62	2018
-138	2018
80	2018
-12	2018
23	2018
-106	2018
124	2018
33	2018
-102	2018
55	2018
5	2018
42	2018
-96	2018
128	2018
-75	2018
39	2018
-87	2018
105	2018
-6	2018
-122	2018
123	2018
-87	2018
-27	2018
68	2018
-26	2018
150	2018
-111	2018
52	2018
-46	2018
123	2018
-140	2018
-56	2018
0	2018
-34	2018
-89	2018
97	2018
-16	2018
-59	2018
-69	2018
99	2018
-65	2018
-158	2018
153	2018
-171	2018
115	2018
-64	2018
75	2018
-137	2018
129	2018
22	2018
-20	2018
91	2018
-131	2018
26	2018
56	2018
62	2018
-38	2018
-56	2018
-57	2018
110	2018
-123	2018
95	2018
-97	2018
50	2018
2	2018
-72	2018
23	2018
-119	2018
168	2018
19	2018
-10	2018
-63	2018
-19	2018
39	2018
3	2018
47	2018
78	2018
-89	2018
-2	2018
70	2018
77	2018
-68	2018
-46	2018
78	2018
-72	2018
10	2018
-35	2018
-92	2018
105	2018
9	2018
-70	2018
32	2018
128	2018
-59	2018
24	2018
29	2018
8	2018
-21	2018
55	2018
-108	2018
-161	2018
1	2018
20	2018
125	2018
-159	2018
130	2018
-83	2018
-140	2018
64	2018
104	2018
-144	2018
165	2018
-139	2018
135	2018
-137	2018
30	2018
40	2018
36	2018
86	2018
-49	2018
-54	2018
-5	2018
-2	2018
-14	2018
-87	2018
37	2018
74	2018
-81	2018
78	2018
-44	2018
84	2018
-54	2018
-25	2018
-84	2018
6	2018
40	2018
89	2018
-58	2018
29	2018
-157	2018
162	2018
4	2018
-161	2018
171	2018
-139	2018
62	2018
75	2018
-82	2018
-23	2018
91	2018
-152	2018
-78	2018
74	2018
13	2018
56	2018
-20	2018
-20	2018
79	2018
-61	2018
46	2018
-15	2018
2	2018
-106	2018
122	2018
-88	2018
68	2018
3	2018
-39	2018
29	2018
-52	2018
87	2018
-71	2018
-30	2018
-30	2018
8	2018
42	2018
24	2018

## Sheet: hawksbill_distances
turtle	year	distance_between_stations
1	2017	28.5
1	2017	31.5
1	2017	32
1	2017	46.5
1	2017	49.5
2	2017	22.5
2	2017	23
2	2017	34
2	2017	40
2	2017	42
3	2017	24.5
3	2017	31.5
3	2017	32
3	2017	39
3	2017	42
3	2017	43
4	2017	33.5
4	2017	37
4	2017	37.5
4	2017	40
4	2017	48.5
4	2017	58
5	2017	27
5	2017	34
5	2017	49
5	2017	54
6	2017	34
6	2017	35
6	2017	41
7	2017	28.5
7	2017	36.5
7	2017	47.5
7	2017	58.5
7	2017	73
7	2017	73
8	2017	16
8	2017	17
8	2017	27
8	2017	32
8	2017	35
8	2017	45
9	2017	26.5
9	2017	42
9	2017	44
9	2017	59
10	2017	34
10	2017	36
10	2017	37
10	2017	45
10	2017	45
10	2017	46
11	2017	100
11	2017	143
12	2017	88
12	2017	89
12	2017	93
12	2017	147
13	2017	21
13	2017	22
13	2017	25
13	2017	25
13	2017	29
13	2017	30
13	2017	32
13	2017	33
13	2017	34
13	2017	36
13	2017	39
14	2017	28
14	2017	34
14	2017	40
14	2017	50
15	2017	10.9
15	2017	14
15	2017	19.4
15	2017	21.4
15	2017	21.6
15	2017	28.5
15	2017	31.6
15	2017	34.7
15	2017	41.7
16	2017	12.1
16	2017	18.5
16	2017	46
16	2017	47.7
17	2017	30
17	2017	35
17	2017	43
17	2017	46
17	2017	54.5
18	2017	10
18	2017	24.5
18	2017	28
18	2017	30
18	2017	30
18	2017	34
18	2017	34
18	2017	40
19	2017	20
19	2017	24
19	2017	29
19	2017	35
19	2017	35
19	2017	43
19	2017	47
20	2017	12
20	2017	12
20	2017	21.5
20	2017	33.5
20	2017	56.5
21	2017	24
21	2017	26
21	2017	26
21	2017	29
21	2017	35
21	2017	40
22	2017	28
22	2017	29
22	2017	31
22	2017	35
22	2017	41
22	2017	46
23	2017	17
23	2017	21
23	2017	22
23	2017	24
24	2017	17
24	2017	24
24	2017	25
24	2017	33
24	2017	36
24	2017	37
24	2017	41
25	2017	22
25	2017	26
25	2017	31
25	2017	31
25	2017	106
26	2017	24
26	2017	26
26	2017	30
26	2017	31
26	2017	36
27	2017	27.5
27	2017	33
27	2017	34
27	2017	34
28	2017	26
28	2017	30
28	2017	33
28	2017	34
28	2017	51
28	2017	60
28	2017	87
29	2017	34
29	2017	36
29	2017	40
29	2017	41
29	2017	49
29	2017	53
29	2017	72
30	2017	35.5
30	2017	45.5
30	2017	49
30	2017	67
30	2017	73
31	2017	11
31	2017	13
31	2017	15
31	2017	17
31	2017	20
31	2017	21
31	2017	24
31	2017	30
32	2017	19
32	2017	21.5
32	2017	37
33	2017	24
33	2017	24
33	2017	31
33	2017	32
33	2017	33
33	2017	36
33	2017	36
33	2017	38
33	2017	57
34	2018	31
35	2018	23.5
35	2018	41
35	2018	41
35	2018	59
35	2018	66.5
36	2018	22.5
36	2018	23
36	2018	31
36	2018	35.3
36	2018	40
36	2018	45
36	2018	53.5
36	2018	56.5
37	2018	6
37	2018	15
37	2018	16
37	2018	19
37	2018	29
37	2018	30
37	2018	71
38	2018	39.5
38	2018	57
38	2018	58
39	2018	12.5
39	2018	15
39	2018	19
39	2018	21
39	2018	24.1
39	2018	32.9
39	2018	36.1
40	2018	16
40	2018	17
40	2018	18
40	2018	28.5
40	2018	31
40	2018	33
40	2018	36.5
41	2018	25
41	2018	47
41	2018	48
42	2018	9
42	2018	10
42	2018	12
42	2018	17
42	2018	17
42	2018	17
42	2018	18
42	2018	19
42	2018	20
42	2018	33
42	2018	38
42	2018	53
42	2018	54
43	2018	12.5
43	2018	14
43	2018	21
43	2018	23
43	2018	28
43	2018	29
43	2018	31
43	2018	32
43	2018	33
43	2018	33
43	2018	34.5
43	2018	39
43	2018	50
44	2018	12
44	2018	17
44	2018	19
44	2018	21
44	2018	23
44	2018	29
44	2018	30
44	2018	31
44	2018	32
44	2018	36
45	2018	10
45	2018	11
45	2018	16
45	2018	18
45	2018	19
45	2018	23
45	2018	26
45	2018	29
45	2018	32
45	2018	32
45	2018	34
46	2018	13
46	2018	18
46	2018	22
46	2018	23
46	2018	29
46	2018	42
46	2018	43
47	2018	9
47	2018	13
47	2018	16
47	2018	16
47	2018	17
47	2018	17
47	2018	19
47	2018	22
47	2018	22
47	2018	36
48	2018	17
48	2018	19
48	2018	22
48	2018	24
48	2018	25
48	2018	25
48	2018	29.5
48	2018	29.5
48	2018	30.5
48	2018	31.5
48	2018	32
48	2018	43
48	2018	56
49	2018	11
49	2018	12.5
49	2018	16
49	2018	18
49	2018	18.5
49	2018	22.5
49	2018	24.5
49	2018	29
49	2018	41.5
50	2018	14
50	2018	16
50	2018	17
50	2018	18
50	2018	21
50	2018	21
50	2018	22
50	2018	27
50	2018	30
50	2018	32
50	2018	41
50	2018	64
51	2018	22
51	2018	33
51	2018	71
52	2018	8.5
52	2018	12
52	2018	19.5
52	2018	21.5
52	2018	25
52	2018	26.9
52	2018	28
52	2018	38
53	2018	11
53	2018	12
53	2018	13.5
53	2018	14
53	2018	15
53	2018	17
53	2018	19
53	2018	22
53	2018	28
53	2018	35
54	2018	14
54	2018	16
54	2018	18
54	2018	19
54	2018	23
54	2018	27
54	2018	27
54	2018	27
54	2018	29
54	2018	29
54	2018	30
54	2018	35
55	2018	13
55	2018	18.5
55	2018	18.5
55	2018	20
55	2018	23.5
55	2018	31
55	2018	32
55	2018	33
55	2018	33.5
55	2018	36
55	2018	37
55	2018	42
55	2018	49.5
56	2018	13
56	2018	18
56	2018	18
56	2018	25
56	2018	27
56	2018	35
56	2018	35
56	2018	35
56	2018	36
56	2018	36.5
56	2018	36.5
56	2018	38
56	2018	45.5
57	2018	26
57	2018	36
57	2018	37.5
58	2018	7
58	2018	10
58	2018	10
58	2018	11
58	2018	11
58	2018	12.5
58	2018	13
58	2018	14
58	2018	73
58	2018	90
59	2018	13
59	2018	14
59	2018	20
59	2018	20
59	2018	30
59	2018	31
59	2018	32
59	2018	37
60	2018	10
60	2018	10
60	2018	11
60	2018	19
60	2018	22
60	2018	28
60	2018	38
60	2018	55
60	2018	66
61	2018	22
61	2018	38
61	2018	50

## Sheet: hawksbill_turn_station
year	turtle	total_degrees_right	total_degrees_left	total_turns_right	total_turns_left	degree_prop_right	turn_prop_right
2017	1	44	161.5	1	3	0.214	0.25
2017	2	148	81	3	1	0.646	0.75
2017	3	54	173	1	3	0.238	0.25
2017	4	243	112	3	2	0.685	0.6
2017	5	130	75	1	2	0.634	0.333
2017	6	117.5	118	1	1	0.499	0.5
2017	7	220	166	3	2	0.57	0.6
2017	8	93	134	2	2	0.41	0.5
2017	9	160	110	2	1	0.593	0.667
2017	10	214.5	158	2	3	0.576	0.4
2017	11	0	26.5	0	1	0	0
2017	12	7.5	183	1	2	0.039	0.333
2017	13	261	431	4	5	0.377	0.444
2017	14	173	0	3	0	1	1
2017	15	112.5	191	5	3	0.371	0.625
2017	16	0	106	0	3	0	0
2017	17	135	0	4	0	1	1
2017	18	62	246	1	4	0.201	0.2
2017	19	109	212	2	4	0.34	0.333
2017	20	90	168.5	2	2	0.348	0.5
2017	21	151	293	2	3	0.34	0.4
2017	22	210	114	3	2	0.648	0.6
2017	23	47	100.5	1	2	0.319	0.333
2017	24	296	126	3	3	0.701	0.5
2017	25	99.5	90	2	2	0.525	0.5
2017	26	248	234	2	2	0.515	0.5
2017	27	20	71.5	1	2	0.219	0.333
2017	28	318	196.5	4	3	0.618	0.571
2017	29	97.5	186	2	4	0.344	0.333
2017	30	99.5	37	2	2	0.729	0.5
2017	31	223.5	147	5	2	0.603	0.714
2017	32	112.5	73.5	1	1	0.605	0.5
2017	33	258	273	3	4	0.486	0.429
2018	35	82	160	2	2	0.339	0.5
2018	36	321	176	4	3	0.646	0.571
2018	37	166	111	2	4	0.599	0.333
2018	38	84	39	1	1	0.683	0.5
2018	39	322	260	3	3	0.553	0.5
2018	40	179	150	4	2	0.544	0.667
2018	41	124	106	1	1	0.539	0.5
2018	42	407	366	7	5	0.527	0.583
2018	43	516	559	5	7	0.48	0.417
2018	44	196	323	2	6	0.378	0.25
2018	45	494	595	5	5	0.454	0.5
2018	46	235	151	4	2	0.609	0.667
2018	47	257	371	4	5	0.409	0.444
2018	48	377	283	7	5	0.571	0.583
2018	49	225	277	3	5	0.448	0.375
2018	50	337	256	7	4	0.568	0.636
2018	51	8	21	1	1	0.276	0.5
2018	52	201	428	4	3	0.32	0.571
2018	53	598	506	5	4	0.542	0.556
2018	54	192	348	4	7	0.356	0.364
2018	55	408	288	7	5	0.586	0.583
2018	56	503	620	6	6	0.448	0.5
2018	57	91	152	1	1	0.374	0.5
2018	58	268	179	5	4	0.6	0.556
2018	59	195	209	4	3	0.483	0.571
2018	60	124	222	3	5	0.358	0.375
2018	61	66	0	2	0	1	1
